# Supplementary material for: Effects of a Dietary Supplement Composed of Baicalin, Bromelain and Escin for Venous Chronic Insufficiency Treatment: Insights from a Retrospective Observational Study
Source: Pharmaceuticals (Basel). 2024 Jun 14;17(6):779. doi: 10.3390/ph17060779 (PMC11206508; doi:10.3390/ph17060779)
Supplement: Supplementary file 1 [file pharmaceuticals-17-00779-s001.zip]

Archive with 1 entries (1 files):
- pharmaceuticals-2985861-supplementary.pdf
